# Supplementary material for: Sunlight Induced and Recyclable g-C3N4 Catalyzed C-H Sulfenylation of Quinoxalin-2(1H)-Ones
Source: Molecules. 2022 Aug 8;27(15):5044. doi: 10.3390/molecules27155044 (PMC9370749; doi:10.3390/molecules27155044)
Supplement: Supplementary file 1 [file molecules-27-05044-s001.zip]

Archive with 1 entries (1 files):
- molecules-1843013-supplementary.pdf
